# Supplementary material for: Little ecological divergence associated with speciation in two African rain forest tree genera
Source: BMC Evol Biol. 2011 Oct 11;11:296. doi: 10.1186/1471-2148-11-296 (PMC3203876; doi:10.1186/1471-2148-11-296)
Supplement: Additional file 9 — Species values. Indicates the number of unique data points as well as several ENM parameters for each species sampled in the molecular phylogeny used to generate the ENM. Bold values indicate species for which there were fewer than 8 unique data points. [file 1471-2148-11-296-S9.XLS]

## Sheet: Feuil1
	Total # samples per Species	#Training samples	#Test samples	Test AUC	AUC Standard Deviation	Environmental Variable with Highest Training Gain
Isolona campanulata	46	35	11	0.9889	0.0044	BIO 13
Isolona cauliflora	16	12	4	0.998	0.0011	BIO 19
Isolona congolana	24	18	6	0.9325	0.0255	BIO 4
Isolona cooperi	40	30	10	0.9907	0.0065	BIO 6
Isolona dewevrei	15	12	3	0.9255	0.0384	BIO 2
Isolona ghesquierei	13	10	3	0.9969	0.001	BIO 18
Isolona heinsenii	24	18	6	0.9887	0.0075	BIO 2
Isolona hexaloba	73	55	18	0.9564	0.0118	BIO 2
Isolona linearis	11	9	2	0.9918	0.0019	BIO 2
Isolona perrierii	16	12	4	0.9825	0.0067	BIO 18
Isolona pleurocarpa	8	6	2	0.9963	0.0012	BIO 7
Isolona thonneri	21	16	5	0.9662	0.0115	BIO 17
Isolona zenkeri	28	21	7	0.9918	0.0043	BIO 7
Monodora angolensis	122	92	30	0.9194	0.0204	BIO 15
Monodora carolinae	7	6	1	0.9916	NA	BIO 2
Monodora crispata	34	26	8	0.9718	0.0186	BIO 13
Monodora globiflora	7	6	1	0.9994	NA	BIO 5
Monodora grandidieri	75	57	18	0.9784	0.0082	BIO 19
Monodora hastipetala	4	3	1	0.9998	NA	BIO 2
Monodora junodii	77	58	19	0.9578	0.0138	BIO 19
Monodora laurentii	18	14	4	0.9716	0.0116	BIO 15
Monodora minor	26	20	6	0.9966	0.0018	BIO 4
Monodora myristica	154	116	38	0.9343	0.0147	BIO 7
Monodora stenopetala	6	5	1	0.9375	NA	ALT
Monodora tenuifolia	167	126	41	0.9603	0.0085	BIO 6
Monodora undulata	40	30	10	0.9744	0.0119	BIO 12
